# Supplementary material for: Competitive advantage, relationship, and benefit: Primary and secondary influencing factors of supply chain collaboration in China’s advanced manufacturing industry
Source: PLoS One. 2023 Jun 6;18(6):e0285247. doi: 10.1371/journal.pone.0285247 (PMC10243641; doi:10.1371/journal.pone.0285247)
Supplement: S1 File — (XLSX) [file pone.0285247.s001.xlsx]

## Sheet: Sheet1
Securities code		2016Competitive advantages of enterprises	Material and financial resources	Human resources	R&D intensity	R&D density	Total labor productivity	Selling expense ratio	Working capital turnover ratio	2017Competitive advantages of enterprises	Material and financial resources	Human resources	R&D intensity	R&D density	Total labor productivity	Selling expense ratio	Working capital turnover ratio	2018Competitive advantages of enterprises	Material and financial resources	Human resources	R&D intensity	R&D density	Total labor productivity	Selling expense ratio	Working capital turnover ratio	2019Competitive advantages of enterprises	Material and financial resources	Human resources	R&D intensity	R&D density	Total labor productivity	Selling expense ratio	Working capital turnover ratio		2016Cooperative relationships of enterprises	Inventory turnover days	Accounts receivable turnover days	2017Cooperative relationships of enterprises	Inventory turnover days	Accounts receivable turnover days	2018Cooperative relationships of enterprises	Inventory turnover days	Accounts receivable turnover days	2019Cooperative relationships of enterprises	Inventory turnover days	Accounts receivable turnover days		2016Interest demands of enterprises	Market performance
000008		（Unit: Yuan）	8.19266e+09	1903	0.0648014	0.0146942	985815	0.068571	0.618283		1.06783e+10	2417	0.0712867	0.0153441	964391	0.0657044	0.427799		1.04664e+10	2631	0.0851695	0.0204766	974877	0.0926278	0.423442		1.20445e+10	2618	0.077928	0.0206121	1.23e+06	0.0919332	0.525708			1.9859	1.4784		1.856	1.0567		1.8811	0.8754		2.137	0.8974			0.000961319
000039			124614748000	51299	0.0103971	0.00416837	996348	0.0422013	1.05513		130604379000	50689	0.00874479	0.0049901	1.50526e+06	0.0383581	1.35821		158883963000	51253	0.0108591	0.00625246	1.82424e+06	0.0186557	1.3271		172107521000	49715	0.0171314	0.0083497	1.72615e+06	0.02677	0.998282			2.4527	4.0327		3.3977	5.145		3.4162	5.1821		2.1375	4.5133			0.0103651
000059			3.13706e+10	10835	0.00268818	0.00246448	2.6861e+06	0.0112581	2.7717		3.09681e+10	10233	0.0027024	0.00290264	3.29461e+06	0.00904939	2.64762		3.24607e+10	8298	0.00245247	0.00274733	4.42074e+06	0.00688579	2.44992		2.93592e+10	8649	0.00255101	0.00341322	4.57953e+06	0.0075758	2.64333			6.0389	83.9823		6.6864	69.3888		7.3471	46.7281		8.5127	55.3276			0.00832842
000063			141640910000	81468	0.132554	0.0901015	1.24261e+06	0.123064	0.97272		143962215000	74773	0.122368	0.0900392	1.45527e+06	0.111238	0.984385		129350749000	68240	0.13153	0.0843102	1.25312e+06	0.106235	0.850546		141202135000	70066	0.141026	0.0888648	1.29502e+06	0.0867205	0.928656			3.0772	3.3615		2.8699	3.7703		2.2885	3.444		2.2345	4.2935			0.00966362
000157			8.9141e+10	15154	0.0151415	0.0033309	1.32127e+06	0.122161	0.27905		8.31491e+10	13461	0.0133893	0.00367658	1.72891e+06	0.10533	0.355416		9.34567e+10	15121	0.0206405	0.00621522	1.89779e+06	0.0829163	0.433448		9.2068e+10	19016	0.0356547	0.0164623	2.27742e+06	0.0872834	0.648552			1.1354	0.713		1.5056	0.8567		2.2697	1.5286		2.8433	2.3792			0.00524118
000423			9.94957e+09	4391	0.0265162	0.0168031	1.43866e+06	0.256116	0.901427		1.2376e+10	4817	0.0307025	0.0182213	1.53048e+06	0.244858	0.856096		1.387e+10	4836	0.0328963	0.0173615	1.51744e+06	0.242028	0.719145		1.16537e+10	4952	0.0697707	0.0176231	597460	0.448468	0.312053			0.8809	14.1614		0.7784	9.6455		0.7157	4.1679		0.4497	1.5943			0.00223532
000425			4.39771e+10	13461	0.05361	0.0194016	1.25483e+06	0.0756297	0.533931		4.977e+10	13620	0.0528059	0.0296676	2.13885e+06	0.0566929	0.87387		6.12499e+10	14318	0.0417279	0.0290439	3.10169e+06	0.0511496	1.08536		7.72917e+10	14449	0.0372111	0.0275135	4.09551e+06	0.0483267	1.11572			2.1962	0.8838		2.9509	1.6023		3.7816	2.2002		4.7222	2.2455			0.00425381
000538			2.45866e+10	8396	0.00402139	0.00365756	2.66921e+06	0.126747	1.15011		2.77025e+10	8294	0.00346552	0.00303349	2.93159e+06	0.151494	1.03091		3.03776e+10	8068	0.00413431	0.0036311	3.31039e+06	0.146831	1.01965		4.9658e+10	8124	0.00587753	0.00350171	3.65149e+06	0.14011	0.824192			2.5062	4.6276		2.1476	4.6067		1.9884	5.0277		1.9494	6.6541			0.00792813
000625			1.0651e+11	41173	0.0291166	0.0211976	1.90762e+06	0.0673998	1.33551		1.06125e+11	39138	0.0333325	0.0246563	2.04436e+06	0.049719	1.24287		9.34889e+10	36029	0.0394363	0.0272039	1.84014e+06	0.0796892	1.25127		9.76171e+10	36764	0.0457193	0.0324642	1.92023e+06	0.0650351	1.52112			8.357	2.7715		11.5892	2.5035		11.8084	2.4178		14.5264	2.7454			0.00953227
000698			1.05979e+10	3654	0.018552	0.0109701	2.42112e+06	0.0145888	2.66358		9.85984e+09	3391	0.0169594	0.0142825	3.5117e+06	0.0123273	3.16305		9.14371e+09	3056	0.016736	0.0160754	3.53101e+06	0.0124016	3.12491		8.8701e+09	2868	0.0168822	0.017005	3.84238e+06	0.0151687	3.15151			20.1447	16.1447		26.6245	15.3881		19.6321	13.8961		16.5509	36.2504			0.00181474
000811			5.27623e+09	1360	0.0146402	0.0079803	2.2226e+06	0.12707	1.29745		5.55892e+09	1384	0.0197584	0.0116505	2.49428e+06	0.109786	1.24942		6.05096e+09	1338	0.0278851	0.0157584	2.6954e+06	0.1255	1.14005		7.43218e+09	1383	0.0351483	0.0172906	2.76271e+06	0.122278	0.990869			3.6533	3.407		4.387	3.0294		4.01	2.677		3.7748	2.6913			0.000596686
000830			2.50645e+10	12460	0.00916205	0.00396046	878696	0.0434295	3.09872		2.77747e+10	11971	0.0120968	0.00673711	1.31667e+06	0.029534	4.46439		2.77865e+10	11980	0.0299687	0.0226838	1.7767e+06	0.0239089	7.44747		3.02103e+10	12099	0.0320553	0.0189414	1.49447e+06	0.0335634	6.68514			6.0893	106.883		7.6187	152.03		11.8967	197.058		13.2333	191.917			0.00124116
000901			5.72981e+09	5679	0.0580472	0.0549848	965226	0.0304116	2.2827		6.26969e+09	6203	0.0460303	0.0424425	935353	0.0301332	1.66444		6.49552e+09	6384	0.0483731	0.04289	908702	0.0284523	1.55479		7.00766e+09	6435	0.0489175	0.0412678	921816	0.0255843	1.54277			6.3237	6.0692		4.706	4.6611		4.3377	4.5023		4.1039	4.4191			0.00569145
000913			3.59332e+09	4210	0.0651685	0.0403969	536359	0.0408907	1.17839		3.91836e+09	4349	0.0328123	0.0223891	624467	0.0439957	1.31771		4.36643e+09	4362	0.0395233	0.0273806	708051	0.0449644	1.29898		4.71278e+09	4004	0.0414416	0.0327345	945204	0.0426357	1.31174			2.2303	3.5467		2.996	4.3674		2.5691	4.1052		2.8663	4.844			0.00115263
000925			4.01183e+09	1445	0.0123534	0.00370414	833287	0.0415339	0.526645		6.01559e+09	1448	0.0347618	0.011998	1.44088e+06	0.0270981	0.827952		6.46569e+09	1399	0.0717554	0.0231287	1.49332e+06	0.0286445	0.698791		7.32674e+09	1747	0.0689168	0.026058	1.5902e+06	0.0229236	0.81981			3.8459	0.9905		5.5794	1.6476		4.0552	1.3916		4.0387	1.581			0.000622482
000951			2.03167e+10	8168	0.0131109	0.0135118	2.58558e+06	0.0317114	1.28406		2.70295e+10	7986	0.00522082	0.00714668	4.67198e+06	0.0316712	1.73362		2.20565e+10	7936	0.00472269	0.00859134	5.08794e+06	0.0262001	1.8048		2.40034e+10	7786	0.00583667	0.00963684	5.11724e+06	0.0291203	1.90967			6.0846	1.7825		5.5015	2.8234		5.2908	4.7546		6.5371	11.8933			0.00257391
000976			4.50521e+09	965	0.0243404	0.0100261	1.92981e+06	0.0130232	2.06836		4.95934e+09	558	0.0255795	0.00895984	3.11508e+06	0.0121031	0.97448		5.08358e+09	645	0.0272576	0.00922373	2.68418e+06	0.0126696	0.782958		6.48696e+09	864	0.0290331	0.00736906	1.93534e+06	0.0169072	0.653118			6.8488	5.2618		4.2775	1.943		6.6342	1.3831		3.9626	1.2603			0.00096029
000999			1.35517e+10	13271	0.0320202	0.0211624	676793	0.365134	1.74474		1.61955e+10	14896	0.02723	0.0183592	746504	0.427177	1.8648		1.80299e+10	15044	0.0272836	0.0197363	892565	0.481734	1.74159		2.01035e+10	14914	0.0310485	0.02198	985780	0.445539	1.55829			3.7042	3.483		3.8884	3.3359		3.1535	3.32		3.2571	4.2104			0.00317536
002074			1.02147e+10	5203	0.0704164	0.0323025	914459	0.0804387	0.909413		1.70969e+10	5824	0.0719503	0.0195483	830717	0.0698038	0.566027		2.0587e+10	7258	0.0696198	0.0168785	706392	0.054946	0.434795		2.51704e+10	7947	0.0907078	0.0173731	623996	0.0673293	0.365198			4.5135	2.077		2.7457	1.3462		1.915	0.9482		1.073	0.7915			0.000636299
002105			1.39304e+09	5155	0.00970903	0.00958413	268127	0.041773	1.79749		1.45403e+09	5032	0.00746248	0.00892166	346910	0.0347418	2.06549		1.65672e+09	4332	0.0133279	0.0119359	347050	0.0393002	1.63296		1.64168e+09	3795	0.0152366	0.0182522	518206	0.0289177	1.98712			5.3653	4.2593		6.4161	4.3896		5.0439	3.368		6.4969	4.3801			0.000711579
002129			2.29945e+10	5297	0.0148367	0.00433873	1.2806e+06	0.0118827	0.754471		3.10066e+10	7622	0.0395834	0.0121391	1.26531e+06	0.0112885	0.986485		4.26973e+10	8335	0.0308167	0.00982462	1.65036e+06	0.0124441	1.09248		4.91185e+10	9395	0.0344336	0.0116949	1.79744e+06	0.00847877	1.12177			3.697	5.5099		5.0115	5.8345		6.7727	4.6833		8.3334	4.6957			0.000913111
002158			2.91127e+09	1026	0.0677668	0.0226326	1.21432e+06	0.0640255	0.629868		3.11144e+09	1646	0.0719092	0.037017	974780	0.062694	0.741075		3.25275e+09	1720	0.0661347	0.0351408	1.00676e+06	0.0653704	0.774192		3.49865e+09	1755	0.0671332	0.034597	1.02961e+06	0.0761572	0.770269			4.114	3.4167		4.1679	4.5319		3.3121	3.6005		2.8983	3.731			0.000201721
002175			2.77289e+09	1520	0.0142916	0.00294754	378040	0.0574395	0.591434		2.12252e+09	1096	0.0291776	0.00563175	375531	0.0653125	0.404688		1.15062e+09	961	0.05285	0.0108094	257543	0.0897301	0.341912		6.62739e+08	809	0.0410941	0.0140979	285439	0.0776357	0.58614			1.7241	2.3721		2.6081	2.0041		1.6748	2.1504		1.6168	2.96			0.000599696
002192			9.13005e+08	517	0.046701	0.0126077	479234	0.0490601	0.773882		1.07794e+09	470	0.0657846	0.0169661	593791	0.0531868	0.914092		1.07778e+09	410	0.0459198	0.0161711	933821	0.0442882	1.23465		8.103e+08	512	0.102475	0.0340326	526948	0.0797469	0.849369			2.05	2.2222		2.2764	2.1453		4.3956	2.179		3.4147	1.5785			6.58784e-05
002281			4.81699e+09	4023	0.0850658	0.0716309	1.009e+06	0.0325216	1.08645		5.16274e+09	4117	0.0789888	0.0695505	1.10592e+06	0.0251278	1.14345		6.08162e+09	4449	0.0804351	0.0650007	1.1079e+06	0.027731	1.14186		7.23251e+09	4424	0.0824502	0.0608052	1.20658e+06	0.0291067	1.03453			2.5867	3.1196		2.8215	2.8239		2.9858	2.4972		2.8211	2.3305			0.000407131
002338			9.75031e+08	1211	0.110204	0.0382485	282294	0.0518933	0.4842		9.6024e+08	1158	0.124251	0.0472051	318167	0.0501231	0.532675		9.88317e+08	1200	0.0991145	0.0383268	320638	0.0477503	0.567119		1.04045e+09	1227	0.103899	0.0399842	327785	0.0426047	0.566127			0.9495	1.4797		0.9316	1.6091		0.9753	1.5023		0.989	1.5249			0.000354859
002353			1.00587e+10	3858	0.0436223	0.0122271	734533	0.0970624	0.38024		1.02971e+10	3856	0.0403735	0.0124273	826524	0.0873999	0.430425		1.19169e+10	4431	0.0314687	0.0121009	1.03741e+06	0.0752737	0.559212		1.65194e+10	4990	0.0394745	0.0165051	1.38786e+06	0.056511	0.630595			1.0306	1.3274		1.3593	1.4328		1.6403	1.6662		1.3506	1.8828			0.00075356
002396			5.74973e+09	7728	0.137033	0.133954	735981	0.191749	1.33568		6.43991e+09	8577	0.127613	0.150579	898349	0.167268	1.60718		6.99911e+09	8611	0.117107	0.149838	1.06045e+06	0.136144	1.71818		7.65063e+09	8601	0.133032	0.159168	1.07729e+06	0.159011	1.616			3.262	5.111		3.9571	5.2467		4.2384	4.9509		3.5818	4.7912			0.000564146
002407			5.25837e+09	4704	0.043758	0.023467	607362	0.0352191	1.33453		7.03604e+09	5029	0.0314502	0.0164872	742861	0.0345072	1.2321		8.15858e+09	4764	0.0342398	0.0161513	821319	0.0428042	1.06608		9.04251e+09	4241	0.0521344	0.0217424	907981	0.0460951	1.00789			3.3667	3.4385		3.827	3.0579		3.0201	2.7562		3.3243	2.8656			0.000323048
002430			9.9137e+09	4016	0.0262429	0.0126803	1.23119e+06	0.0203981	1.12304		1.10892e+10	3960	0.0227107	0.0124081	1.62924e+06	0.0184171	1.26633		1.13468e+10	4048	0.0275237	0.0185979	1.95188e+06	0.0155605	1.30244		1.20493e+10	4201	0.0340244	0.0225621	1.94882e+06	0.0153386	1.31224			5.3673	1.9351		5.7355	2.4096		5.4824	2.7628		4.469	3.2297			0.000548741
002444			7.09274e+09	4599	0.025908	0.0131521	783501	0.0500673	0.931229		7.9218e+09	4862	0.0296502	0.0159929	880422	0.0564333	0.878058		9.2814e+09	6192	0.0349966	0.0223	958442	0.0708584	1.1809		1.11325e+10	6435	0.0309056	0.0183043	1.0296e+06	0.0885927	1.31159			6.6157	5.183		4.7295	4.7215		4.8557	5.4326		4.1052	5.8287			0.000747008
002544			3.79706e+09	3819	0.0316493	0.0224726	705974	0.0351955	0.905274		6.32884e+09	6820	0.0368753	0.034831	876535	0.0346399	1.40883		7.0757e+09	6426	0.0385726	0.034171	975457	0.0336445	1.0996		7.68679e+09	6467	0.0562499	0.0452329	962766	0.0373583	0.983386			3.639	2.0069		5.9102	2.9675		5.1769	2.169		4.8533	1.8086			0.000270614
002594			145070778000	193842	0.0311811	0.0218631	533785	0.0405561	1.56002		178099430000	200949	0.0359639	0.0209966	527073	0.0465024	1.17082		194571077000	220152	0.0402872	0.0256429	590750	0.0363653	1.19374		195641593000	229154	0.0456476	0.0287739	557435	0.0340218	1.14988			4.8882	2.7677		3.8529	2.0735		3.6495	2.3134		3.5024	2.4563			0.0125043
002595			3.91766e+09	9816	0.0374365	0.0247276	265534	0.0208268	1.45265		4.60414e+09	10771	0.0438144	0.0282177	278055	0.0168442	1.36584		5.56747e+09	11545	0.0443595	0.0292575	322599	0.0173465	1.36802		6.79177e+09	12679	0.0408661	0.0260204	346010	0.0195369	1.24906			3.4799	2.4488		3.434	2.4728		3.6687	2.4752		3.7255	2.6906			0.00069163
002601			1.80486e+10	6373	0.0283963	0.00642106	648919	0.0434272	1.23411		2.08464e+10	7060	0.0414039	0.0200953	1.45291e+06	0.0318701	1.75889		2.09237e+10	7646	0.0389987	0.0190922	1.3655e+06	0.038541	1.54115		2.59428e+10	9085	0.0373066	0.0160461	1.25025e+06	0.0407763	1.58746			3.0732	3.5067		3.9588	5.2792		3.7142	5.2849		3.2927	6.1255			0.000467523
002603			6.25045e+09	4976	0.0495493	0.0300338	767717	0.375391	1.5758		7.88737e+09	5239	0.0534321	0.0275683	779016	0.392274	1.22326		8.55722e+09	5218	0.0659596	0.0370108	922683	0.377994	1.0646		9.0694e+09	9618	0.0673395	0.043084	605666	0.382315	1.16898			1.3142	5.5336		1.3057	3.9045		1.4488	2.9932		1.757	3.753			0.0013432
300007			3.76521e+09	1745	0.063372	0.0181017	634796	0.0682599	0.767326		4.27897e+09	2002	0.0649779	0.0212895	721368	0.0701637	0.802445		5.06843e+09	2202	0.0730803	0.0210493	686799	0.0746218	0.656936		4.80358e+09	2439	0.0759169	0.0279684	745994	0.0700973	0.724654			3.1335	3.1084		3.0172	3.0033		2.6088	2.8996		3.0282	3.3147			0.0011278
300014			4.38762e+09	6218	0.0408204	0.021715	376280	0.0361027	1.37873		7.46034e+09	6559	0.0603025	0.0240942	454689	0.0378438	1.18334		1.00319e+10	7050	0.0723562	0.0313833	617190	0.0388641	1.15859		1.62945e+10	9104	0.0715351	0.0281478	704266	0.0273449	0.995033			4.3198	3.2731		2.9287	2.417		3.1492	2.3953		3.868	2.3432			0.000316945
300017			8.66265e+09	2846	0.0754372	0.0387212	1.56238e+06	0.0601682	0.907906		1.02627e+10	3748	0.0796482	0.0416923	1.43348e+06	0.0736129	0.928663		1.19401e+10	4122	0.080933	0.0429491	1.53747e+06	0.0693426	1.18832		1.03309e+10	3172	0.1107	0.0640336	1.89391e+06	0.0670095	0.989759			17.3171	5.4591		25.3778	4.688		189.347	3.971		274.636	3.3973			0.000446299
300024			7.08039e+09	3611	0.0347571	0.00997157	563135	0.0227358	0.386338		8.42364e+09	4150	0.0458877	0.0133104	591582	0.0249337	0.437949		9.51684e+09	4513	0.0472217	0.015336	685736	0.0259847	0.478759		9.93767e+09	4559	0.0565403	0.0156182	602212	0.0357117	0.39968			0.9471	2.3932		0.8355	2.256		0.8386	2.4193		0.6655	2.0525			0.000421431
300037			2.79712e+09	1643	0.0621534	0.0349542	967263	0.034434	1.24449		3.69911e+09	1875	0.0595893	0.0286358	968334	0.0417481	1.09988		4.40976e+09	2098	0.0682531	0.0329906	1.03184e+06	0.0461717	1.07236		4.94896e+09	2209	0.070049	0.0325981	1.05243e+06	0.0389472	1.04871			4.8731	2.4326		4.5217	1.9425		4.6969	1.7632		4.5087	2.1676			0.000180203
300066			1.76334e+09	1258	0.0337609	0.0132344	552563	0.1072	0.631362		1.80458e+09	1211	0.0542869	0.0182355	504019	0.122142	0.535693		1.8936e+09	1242	0.0582429	0.0208787	553292	0.107321	0.609677		2.18859e+09	1609	0.0573706	0.0255477	613736	0.100862	0.766975			3.7035	2.6754		3.0869	2.1199		2.8664	2.2763		2.9632	2.3681			0.00072485
300083			9.64276e+09	16830	0.0442009	0.0231219	305184	0.0375114	0.972841		1.11867e+10	15123	0.0364669	0.0199653	424633	0.0413122	1.00571		8.41581e+09	11306	0.0444654	0.0272941	487046	0.0489789	0.918709		7.32839e+09	2080	0.0233927	0.01669	2.61503e+06	0.0327859	1.19802			1.7724	3.4954		1.4206	3.5875		1.6332	2.7678		2.8077	2.8885			0.00104651
300112			9.3908e+08	746	0.0624797	0.0295497	600989	0.206402	1.13199		1.19606e+09	866	0.0736448	0.0333894	637313	0.207304	1.03036		1.21587e+09	1119	0.0803336	0.0387911	530428	0.240896	0.928852		1.26552e+09	1188	0.0901328	0.0491816	586826	0.241426	1.06977			2.707	2.3565		3.032	2.6289		2.5166	2.4498		2.6062	2.8989			0.000465734
300114			1.9344e+09	2862	0.0186156	0.0102876	379476	0.08639	0.895374		2.21144e+09	3004	0.0356039	0.0197834	413112	0.110636	0.889692		2.06311e+09	3165	0.0473121	0.0311949	438654	0.0984869	0.967704		2.48807e+09	3147	0.0466016	0.0284384	490865	0.0927313	1.00329			2.4633	2.6667		2.3645	2.7514		2.4961	2.5961		2.3888	2.7259			0.00112099
300124			7.97387e+09	4522	0.103058	0.0473042	809386	0.0836713	0.661618		9.04712e+09	6619	0.118765	0.0627132	721755	0.0923454	0.709662		1.03294e+10	7769	0.121172	0.068911	756128	0.0858753	0.795625		1.4886e+10	11216	0.115767	0.057474	658913	0.0848306	0.859085			2.8615	2.1028		2.9423	1.8921		2.9788	1.845		3.0994	2.4689			0.000497003
300134			7.79273e+09	6683	0.0628291	0.0190015	360227	0.0160195	0.793782		7.0736e+09	5800	0.10857	0.0264563	306775	0.022352	0.401108		6.66141e+09	5587	0.110024	0.0292717	326023	0.0218857	0.436051		6.20561e+09	5460	0.0966055	0.0359922	428126	0.0207905	0.580593			4.5333	3.4413		3.8429	2.5682		3.4245	3.0021		3.7328	3.6058			0.000236553
300135			2.90225e+09	398	0.0370493	0.0175582	3.46719e+06	0.0270141	0.632567		3.06582e+09	487	0.0265218	0.0150804	3.69565e+06	0.0246016	0.838441		2.95726e+09	483	0.0329697	0.0225844	4.24398e+06	0.0296449	0.993155		2.89948e+09	423	0.0345158	0.0287977	5.7439e+06	0.0253815	1.1941			11.6368	1.6056		7.4603	2.8098		5.7722	4.3823		9.3763	5.3995			0.000398297
300165			2.10774e+09	1044	0.0851923	0.0172043	412261	0.239095	0.309702		2.25149e+09	1307	0.0812655	0.0284419	605989	0.161299	0.578101		2.22919e+09	1377	0.0675676	0.030919	743734	0.164875	0.754045		2.15546e+09	1461	0.0793916	0.0332329	621365	0.21677	0.675826			0.9303	3.377		1.5151	3.6751		1.7188	3.1627		1.0889	2.5034			0.000446349
300171			4.19802e+09	1951	0.0698706	0.0220449	680593	0.0538157	0.403286		4.36627e+09	2452	0.0658178	0.025915	703458	0.0614984	0.502387		4.68809e+09	2547	0.0512233	0.020846	752580	0.0588287	0.519521		5.20858e+09	2457	0.0528459	0.0228556	921451	0.0590248	0.544209			0.7681	3.0941		0.9826	3.3288		0.9823	3.0607		1.0204	3.7184			0.000354012
300203			5.41332e+09	3191	0.088772	0.0380072	736101	0.13816	0.784102		6.378e+09	4190	0.098299	0.0422852	668114	0.147147	0.740644		7.88723e+09	5235	0.0773304	0.0366456	730641	0.146523	0.863851		8.51769e+09	5512	0.0853133	0.0379723	706734	0.15342	0.815593			2.2384	1.7063		1.9817	1.6232		1.8896	2.0863		1.7931	2.1348			0.00243038
300257			5.02938e+09	2922	0.0361567	0.0121466	591217	0.0496417	0.576189		5.98324e+09	3103	0.0377216	0.013773	715850	0.0476277	0.754051		7.58485e+09	3065	0.0360162	0.0121318	848224	0.0468603	0.86845		8.15222e+09	3290	0.0334342	0.0106672	800397	0.0529061	0.886489			1.8116	1.8921		1.9134	2.2889		2.0322	2.6126		1.754	2.6793			0.000350534
300259			2.04492e+09	1309	0.0574535	0.0136348	386513	0.112996	0.482484		2.3049e+09	1537	0.0657863	0.0199993	484640	0.132455	0.483497		2.46867e+09	1529	0.0728513	0.0240659	559356	0.185454	0.508698		2.79527e+09	1453	0.068859	0.0278238	812685	0.17299	0.615382			3.7514	2.937		2.7893	2.6613		2.1726	2.3096		2.3962	2.8014			0.000508896
300274			1.16568e+10	1804	0.0257249	0.0132325	3.32797e+06	0.0476461	0.801706		1.6248e+10	2661	0.0216283	0.0118173	3.33937e+06	0.0583098	0.789091		1.84927e+10	3421	0.0465742	0.0260805	3.03097e+06	0.0673011	0.750366		2.28191e+10	3891	0.0489668	0.0278658	3.3419e+06	0.0706314	0.790612			3.4024	1.5744		3.4825	1.734		3.2251	1.5697		3.4172	1.7752			0.000814219
600006			2.15045e+10	10313	0.0420703	0.0302228	1.55319e+06	0.0562168	1.16716		1.77879e+10	6624	0.0341187	0.0343579	2.76281e+06	0.0556588	1.30785		1.96297e+10	6865	0.0351425	0.0250371	2.1006e+06	0.0413203	0.985881		1.88189e+10	6982	0.0367191	0.0257157	1.93643e+06	0.0531485	0.905511			8.3651	2.1579		9.4706	2.384		7.3483	1.625		5.7407	1.693			0.00189909
600028			1498609000000	451611	0.00315979	0.00396434	4.27561e+06	0.0256615	5.18598		1595504000000	446225	0.00279204	0.00402569	5.28924e+06	0.0237502	5.0147		1592308000000	423543	0.00281567	0.00499652	6.82618e+06	0.0205439	5.59672		1755071000000	402206	0.00323911	0.00535306	7.37481e+06	0.0214133	6.24477			12.7871	24.9456		13.7539	31.0482		15.5742	37.7806		15.7347	48.4448			0.544472
600031			61554967000	13760	0.0282467	0.0104504	1.69187e+06	0.101334	0.618155		58237690000	14149	0.0204711	0.0132367	2.70938e+06	0.0999673	1.03329		73774723000	17383	0.0322891	0.0237815	3.21127e+06	0.079658	1.26718		90541298000	18450	0.0492982	0.0402513	4.10113e+06	0.0725241	1.25695			2.9264	1.1566		3.8675	2.0239		4.0265	2.7719		3.9412	3.5354			0.0060868
600085			1.706e+10	15414	0.00551727	0.00388671	784400	0.200375	0.973303		1.87081e+10	16273	0.0054003	0.00383701	821973	0.198809	0.95081		2.04776e+10	17139	0.00658111	0.00453723	829024	0.207814	0.925715		2.09218e+10	18398	0.00845874	0.00532891	721661	0.197502	0.826541			1.26	7.8843		1.2795	6.3127		1.2402	6.0739		1.1548	6.5699			0.00426082
600089			7.49933e+10	16299	0.00979562	0.00513486	2.46135e+06	0.0477562	0.931123		8.35978e+10	15777	0.0147188	0.00660036	2.42639e+06	0.0516604	0.853796		9.25946e+10	15657	0.0145419	0.00614759	2.53277e+06	0.0500209	0.817503		1.02225e+11	17098	0.0154791	0.00547795	2.16283e+06	0.0578563	0.730222			3.0246	3.3621		2.6771	2.8128		2.9935	2.7414		2.9448	2.7549			0.00533816
600104			5.90628e+11	171395	0.0128991	0.0159332	4.3539e+06	0.0636573	2.48383		7.23533e+11	180749	0.01319	0.0152898	4.74679e+06	0.0712392	2.38032		7.8277e+11	217511	0.0177373	0.0196546	4.08083e+06	0.0714524	2.10506		8.49333e+11	13958	0.0166466	0.0157702	5.92155e+07	0.0695082	1.71384			17.5065	11.6972		17.0503	13.6004		14.1302	14.0377		12.8126	15.0893			0.0896842
600160			1.18606e+10	6010	0.0273399	0.0163332	1.68069e+06	0.036358	2.40092		1.29488e+10	5730	0.0373894	0.0286774	2.4028e+06	0.029195	2.39022		1.52668e+10	6620	0.0399179	0.0325152	2.365e+06	0.0272177	2.2902		1.53853e+10	6936	0.0419066	0.0323656	2.24845e+06	0.0281712	2.22158			12.5999	9.5592		14.615	8.563		11.9846	8.1151		12.5761	13.0609			0.000811699
600166			5.39135e+10	30864	0.0257272	0.0210591	1.50765e+06	0.0610759	2.22854		6.24194e+10	30823	0.0177385	0.0138549	1.67765e+06	0.0650788	1.9369		5.89099e+10	29118	0.0400396	0.0257431	1.40991e+06	0.0938126	1.2969		5.31694e+10	22767	0.0400063	0.0323534	2.06289e+06	0.0735115	1.58635			15.1203	5.0267		11.9505	3.9341		7.7662	3.6215		8.6496	5.2638			0.00542503
600315			7.63245e+09	2276	0.00491388	0.00342527	2.61963e+06	0.420046	0.966383		9603959103	3381	0.00592026	0.00399901	1.91903e+06	0.428169	1.32642		1.01601e+10	3505	0.0209709	0.0147154	2.0365e+06	0.406474	1.56064		1.11475e+10	3395	0.0227682	0.0155039	2.23769e+06	0.421765	1.42599			3.2442	7.4155		3.386	8.0741		3.2683	7.1965		3.2178	6.6745			0.000609467
600329			6.36068e+09	4440	0.0107596	0.0104264	1.39163e+06	0.204964	1.56621		6.6218e+09	4430	0.0140151	0.0119947	1.28425e+06	0.250817	1.44909		7.10531e+09	4642	0.015928	0.0142042	1.3698e+06	0.267242	1.45496		7.84318e+09	4720	0.0191208	0.0170034	1.48175e+06	0.261523	1.4108			4.4376	4.1671		3.4572	3.809		3.0605	3.8993		2.7691	4.4998			0.00218523
600332			2.58972e+10	22353	0.0166221	0.0127569	896331	0.190839	1.36675		2.83147e+10	21955	0.0179557	0.0131835	954417	0.204539	1.0217		5.14822e+10	23131	0.0139469	0.0113728	1.82585e+06	0.119734	1.30885		5.68937e+10	25853	0.00891287	0.0101331	2.51235e+06	0.0983022	1.45937			5.0371	7.6115		4.0308	7.5052		4.9744	5.0968		5.5637	4.6624			0.00704641
600352			3.99364e+10	7926	0.0449836	0.0137235	1.55886e+06	0.0797785	0.602564		4.63528e+10	8713	0.0391083	0.0126017	1.73315e+06	0.0751786	0.536554		5.22163e+10	8207	0.0388338	0.0140099	2.32433e+06	0.0647023	0.567166		5.15839e+10	8032	0.037521	0.0152942	2.65998e+06	0.058399	0.602978			0.6601	3.521		0.5119	3.807		0.473	3.6081		0.531	3.9575			0.00139571
600387			8.14407e+09	855	0.0134358	0.0156823	1.14529e+07	0.00618428	5.96751		9.85981e+09	1266	0.0196823	0.0229033	9.08569e+06	0.00386272	5.88858		9.7097e+09	1084	0.00981057	0.0215862	1.97533e+07	0.00283196	7.53892		4.54618e+09	609	0.00792412	0.0208072	1.96381e+07	0.00455517	3.93113			14.2378	416.756		20.3156	43.1248		42.7924	38.267		48.0417	31.6547			0.00275271
600418			4.92146e+10	28732	0.0306203	0.0307574	1.8269e+06	0.0625768	1.98175		4.45103e+10	30469	0.0293853	0.0306806	1.61299e+06	0.0459213	1.80085		4.74915e+10	26580	0.0302321	0.0303324	1.88457e+06	0.0466725	2.07299		4.38545e+10	24487	0.0268536	0.026978	1.93107e+06	0.0444191	2.02744			20.3365	10.836		19.6254	10.6258		24.7591	11.4182		17.3715	11.2749			0.0102561
600426			1.32055e+10	3511	0.0065957	0.00381953	2.19341e+06	0.0216974	4.43885		1.60218e+10	3673	0.00507179	0.00325529	2.83367e+06	0.0181513	4.90385		1.8657e+10	3749	0.00481974	0.00365431	3.82951e+06	0.0181481	4.37454		1.81873e+10	3921	0.0239438	0.0182287	3.6191e+06	0.026207	3.63517			16.0532	13.5903		18.1679	16.0347		20.8186	15.8421		23.0413	24.7979			0.000876034
600436			5.03782e+09	1763	0.0293069	0.0132885	1.30967e+06	0.11903	0.740511		5.64828e+09	2063	0.0189167	0.0123762	1.80027e+06	0.108653	0.973441		6.65776e+09	2233	0.0212459	0.0151424	2.13442e+06	0.0822611	1.0089		8.8108e+09	2371	0.0209312	0.0135552	2.41344e+06	0.0914082	0.90957			1.1762	6.3663		1.7791	8.3074		1.886	9.4662		1.6953	11.4318			0.000809854
600438			2.13987e+10	17472	0.0174431	0.0169031	1.19529e+06	0.0358718	4.05976		2.55485e+10	18049	0.0199205	0.0199614	1.44547e+06	0.0318222	3.43114		3.84836e+10	21513	0.0222292	0.0155294	1.27993e+06	0.031331	3.41444		4.6821e+10	23635	0.0274708	0.0213728	1.58896e+06	0.025969	3.33998			15.8441	26.6855		13.3585	20.5225		13.3154	15.2056		15.2621	17.2264			0.00281579
600481			4.44453e+09	2304	0.0481238	0.0206462	874289	0.104597	0.626815		3.85363e+09	1778	0.05096	0.0219178	966454	0.116711	0.536233		3.88864e+09	1671	0.0348621	0.0218426	1.49915e+06	0.0867758	0.857109		3.85574e+09	1667	0.0420784	0.0267022	1.5161e+06	0.0992708	0.87998			3.3149	1.7676		2.7699	1.604		4.0537	2.3868		5.3441	2.199			0.000395599
600486			5.70048e+09	1585	0.0484971	0.0244636	1.84793e+06	0.0122396	0.995851		7.0837e+09	1597	0.0481976	0.0297037	2.7791e+06	0.0126924	1.18073		7.43861e+09	1665	0.0459567	0.032136	3.17761e+06	0.0126094	1.18652		9.63748e+09	2935	0.0370172	0.0331827	2.96473e+06	0.0345498	1.59015			6.3497	3.1223		7.9548	3.6795		8.371	4.3187		5.9448	6.2966			0.000329406
600487			1.97343e+10	15361	0.0378768	0.0362605	1.25646e+06	0.0411604	1.62792		2.82282e+10	17207	0.035765	0.0322246	1.50812e+06	0.0353212	1.55642		3.63627e+10	17311	0.0288472	0.0264102	1.95631e+06	0.0314738	1.54587		4.12475e+10	17963	0.0340354	0.0258686	1.76808e+06	0.0373826	1.26182			4.1966	4.3382		4.7011	4.1645		5.846	3.9992		5.7426	3.1463			0.00189625
600495			3.68196e+09	1836	0.054241	0.0131772	523600	0.025225	0.423048		3.83844e+09	1284	0.0490451	0.0166431	1.05148e+06	0.0202673	0.613054		3.89471e+09	1358	0.0587013	0.0198879	1.01218e+06	0.0209333	0.607314		3.92754e+09	1368	0.0682041	0.0243515	1.051e+06	0.0230766	0.633289			1.2926	2.2449		1.8024	3.0807		1.9413	3.3182		2.2449	3.7923			0.000462867
600498			2.43225e+10	12521	0.0980365	0.0689088	1.38656e+06	0.076479	0.947477		2.91253e+10	13558	0.0937761	0.0669026	1.55305e+06	0.0753607	0.938457		2.9215e+10	15044	0.0958035	0.078573	1.61096e+06	0.0745261	1.01068		3.14911e+10	15173	0.0959788	0.0740672	1.62539e+06	0.0665632	1.04624			1.5207	3.9861		1.5474	3.6675		1.7905	3.2389		2.0446	2.9019			0.00171596
600499			8.42944e+09	4593	0.0319911	0.0166004	953730	0.0474035	0.886198		1.22508e+10	5066	0.0177313	0.00828703	1.13078e+06	0.0503809	0.990829		1.21881e+10	4978	0.0293261	0.0145904	1.21953e+06	0.0578726	0.909031		1.28813e+10	4922	0.0259317	0.0129123	1.30484e+06	0.0614401	0.939866			2.6088	3.1867		3.0744	3.5684		2.6345	3.3785		2.2566	3.6411			0.00116909
600522			2.04525e+10	9835	0.0326022	0.0333445	2.14621e+06	0.036639	1.75031		2.68077e+10	10510	0.0353488	0.0352807	2.57863e+06	0.0325141	1.70405		3.20063e+10	11992	0.031699	0.0334875	2.82885e+06	0.0297714	1.76403		4.01939e+10	12008	0.0285757	0.0273858	3.22876e+06	0.028388	1.62479			6.223	4.3735		6.4818	4.5207		6.3215	5.1123		5.507	5.6622			0.0020996
600528			5.61464e+10	18250	0.00882515	0.00797801	2.80776e+06	0.00192143	0.992551		3.16363e+10	11577	0.0405332	0.0202102	1.37217e+06	0.0204177	0.419986		3.38875e+10	11836	0.0458909	0.0240543	1.51215e+06	0.0200574	0.733293		3.88838e+10	12304	0.0491491	0.0258234	1.67223e+06	0.0208906	0.779611			3.4322	3.0813		1.1966	1.2932		1.6516	2.5209		1.5073	3.2104			0.026265
600535			1.71263e+10	10455	0.0263793	0.0213514	1.33386e+06	0.169395	1.32355		2.15318e+10	9871	0.0315881	0.023503	1.63045e+06	0.157502	1.2274		2.51718e+10	9274	0.0328892	0.0233945	1.93978e+06	0.155112	1.09466		2.40124e+10	9235	0.0291153	0.0229558	2.05721e+06	0.14553	1.10583			4.6899	2.0404		4.8328	1.8544		4.9599	1.669		5.2805	1.9011			0.00491455
600582			3.5359e+10	23530	0.0380611	0.0135211	549802	0.0470702	0.513226		3.64247e+10	23283	0.035695	0.0146848	660510	0.0467642	0.58274		3.73921e+10	23982	0.0445211	0.0209574	748039	0.0499425	0.663645		3.67253e+10	22391	0.0511803	0.0265488	865686	0.0550619	0.721074			1.9762	0.8503		2.1818	0.9867		2.2312	1.1822		2.3121	1.5771			0.00335732
600679			1.75751e+09	748	0.0010494	0.000347931	842425	0.048995	1.2849		1.8992e+09	879	0.00250697	0.00184896	1.62467e+06	0.0234757	2.33376		1.76831e+09	661	0.00883912	0.00368154	1.15207e+06	0.0342662	1.16238		1.83793e+09	791	0.00777215	0.00401744	1.23248e+06	0.0348673	1.48863			10.2725	8.853		23.7795	9.3042		10.677	3.4825		12.4382	4.6726			0.000301531
600688			34123693000	11088	0.00131965	0.00299217	7.0251e+06	0.0063328	6.76757		39609536000	10361	0.000400915	0.000926772	8.88076e+06	0.00554482	5.29697		44539960000	9597	0.000347167	0.000836575	1.1229e+07	0.00498227	4.77206		45636128000	8878	0.000930598	0.00203707	1.13028e+07	0.00530619	4.21551			11.3627	42.0863		11.3503	50.6103		12.2076	122.664		11.6257	868.704			0.0224057
600771			2.14287e+09	1786	0.00395325	0.00172453	524632	0.459881	0.70302		2.51762e+09	2174	0.0267691	0.0124179	537574	0.441414	0.641366		3.07886e+09	3115	0.0361411	0.018982	519667	0.388331	0.804968		3.53736e+09	2676	0.0516019	0.0177279	454820	0.44485	0.511408			2.1212	2.2828		1.4507	1.4322		1.1002	1.2453		0.6024	0.7722			0.000331413
600776			3.84653e+09	2803	0.0711079	0.0359667	706489	0.0534359	0.666845		3.77171e+09	2744	0.06081	0.0384859	888224	0.0398128	0.844661		3.80298e+09	2548	0.0636038	0.039034	943808	0.0408358	0.838434		3.94743e+09	2586	0.0641128	0.0423357	1.03759e+06	0.0286034	0.884871			2.3121	2.5319		2.6939	2.9637		2.6375	2.6983		2.8962	2.6441			0.000195283
600800			5.99149e+08	920	0.0180893	0.00397435	144196	0.0693289	0.435839		5.20407e+08	9322	0.0192142	0.00520402	15193.3	0.0412533	0.55223		5.99506e+08	863	0.0662344	0.0160312	168357	0.0227407	0.508409		5.14183e+08	801	0.11823	0.0238576	129844	0.0479351	0.354369			3.5255	1.3563		3.8249	1.2834		4.0433	1.164		3.3087	0.8714			3.81199e-05
600818			1.0099e+09	1515	0.0495364	0.0321146	449580	0.06497	1.96397		1.0544e+09	1421	0.0433748	0.0237846	425364	0.0614675	1.98301		1.03178e+09	1011	0.0604233	0.0294797	523044	0.0558267	1.94848		9.1697e+08	1065	0.0556215	0.0338558	549036	0.0555551	2.98239			10.5986	11.061		11.181	11.6112		10.1295	12.1905		16.2757	23.3941			0.000338795
601100			5.19907e+09	2414	0.0510001	0.0133181	567564	0.0503207	0.619494		6.15609e+09	3415	0.0439917	0.019873	818510	0.0345112	0.998037		7.27134e+09	4103	0.0411569	0.0236129	1.02632e+06	0.0273272	1.08846		8.42688e+09	4557	0.0448904	0.0287222	1.18807e+06	0.0205578	1.08992			2.0827	2.7659		2.6615	3.5399		2.8556	3.5949		3.2922	4.5058			0.000281674
601106			3.04169e+10	11033	0.092849	0.00958422	290438	0.0943953	0.13495		3.33795e+10	8413	0.0175951	0.00534345	1.21857e+06	0.0188448	0.480862		3.40473e+10	7858	0.0245442	0.00751435	1.33767e+06	0.0154704	0.459149		3.3093e+10	7879	0.0282256	0.0111464	1.6709e+06	0.0174513	0.571691			0.7966	0.2324		2.3479	0.7634		2.4995	0.7406		3.2704	0.9423			0.00083918
601369			1.46475e+10	2645	0.0279863	0.00680201	1.36376e+06	0.0479301	0.312079		1.59184e+10	2761	0.0249062	0.00607215	1.4335e+06	0.0467086	0.325499		1.8091e+10	2921	0.0258602	0.00716129	1.72504e+06	0.0444301	0.365655		2.06601e+10	3042	0.0350524	0.0123334	2.40104e+06	0.0315294	0.444872			1.7665	1.21		1.8541	1.1974		1.861	1.2671		2.2993	1.5578			0.000738589
601633			9.23092e+10	71617	0.0323666	0.034452	1.37459e+06	0.0322563	2.1198		1.10547e+11	68505	0.0336874	0.0304357	1.46692e+06	0.0438484	1.65033		1.118e+11	63455	0.0180173	0.0155937	1.54125e+06	0.0467812	1.4444		1.13096e+11	59756	0.0289634	0.0240169	1.59161e+06	0.040971	1.4129			14.6077	2.7417		14.0886	2.1554		16.3403	2.2448		14.9133	2.6319			0.0120787
601727			175633911000	29293	0.0350466	0.0152792	2.69957e+06	0.0390227	0.602661		199345759000	29552	0.0394359	0.0150707	2.69166e+06	0.0390357	0.571967		218521865000	30870	0.038096	0.0170254	3.27689e+06	0.0347138	0.6833		280523589000	33720	0.0329378	0.0145744	3.75586e+06	0.0279769	0.721786			2.8029	2.395		2.1464	2.2156		2.6508	3.2455		3.8417	4.2585			0.0103977
601766			338310612000	183061	0.0420524	0.0279957	1.25489e+06	0.0315593	1.0791		375170887000	176754	0.0479642	0.0265807	1.19382e+06	0.0342048	0.886495		357523050000	160242	0.050659	0.0304789	1.3672e+06	0.0353558	0.907206		383572485000	165715	0.0533058	0.0313296	1.38196e+06	0.0371878	0.956749			3.1382	2.6088		2.9477	2.1356		3.057	2.3264		3.0382	2.9559			0.116546
601877			3.53559e+10	10985	0.0377811	0.02112	1.83564e+06	0.0502014	1.59618		4.41554e+10	20017	0.0347136	0.0179776	1.16983e+06	0.0572873	1.24489		4.75826e+10	20310	0.0354272	0.019889	1.35011e+06	0.0635582	1.2185		5.52774e+10	25140	0.0328753	0.0177211	1.2023e+06	0.0656833	1.21474			8.7773	3.4792		6.2265	2.8618		4.8646	2.7854		4.4754	2.656			0.00268382
																																																	3.81199e-05
																																																	0.544472
																																																	0.544433
																																																	0.101526
																																																	0.117071
																																																	0.113705
																																																	0.115912
																																																	0.108601
																																																	0.103632
																																																	0.106969
																																																	0.113043
																																																	0.115695
																																																	0.102937
																																																	0.100923
																																																	0.101989
																																																	0.109345
																																																	0.101842
																																																	0.100966
																																																	0.104192
																																																	0.101524
																																																	0.105186
																																																	0.100989
																																																	0.101113
																																																	0.101446
																																																	0.10027
																																																	0.100928
																																																	0.100046
																																																	0.10061
																																																	0.100524
																																																	0.101183
																																																	0.10087
																																																	0.100471
																																																	0.100844
																																																	0.101172
																																																	0.100384
																																																	0.120608
																																																	0.10108
																																																	0.10071
																																																	0.102157
																																																	0.101801
																																																	0.100461
																																																	0.100675
																																																	0.100634
																																																	0.100235
																																																	0.101135
																																																	0.101667
																																																	0.100707
																																																	0.10179
																																																	0.100759
																																																	0.100328
																																																	0.100595
																																																	0.100675
																																																	0.100522
																																																	0.103955
																																																	0.100516
																																																	0.100778
																																																	0.101283
																																																	0.103076
																																																	1
																																																	0.109999
																																																	0.106981
																																																	0.108761
																																																	0.248194
																																																	0.101279
																																																	0.108905
																																																	0.100944
																																																	0.103549
																																																	0.111585
																																																	0.102244
																																																	0.104487
																																																	0.116891
																																																	0.101385
																																																	0.101276
																																																	0.104592
																																																	0.100591
																																																	0.100482
																																																	0.103072
																																																	0.100702
																																																	0.102774
																																																	0.10187
																																																	0.103408
																																																	0.143355
																																																	0.108061
																																																	0.105487
																																																	0.100435
																																																	0.136976
																																																	0.100485
																																																	0.10026
																																																	0.1
																																																	0.100497
																																																	0.100403
																																																	0.101324
																																																	0.101158
																																																	0.119904
																																																	0.117125
																																																	0.292599
																																																	0.104374
																																																	11.0585
																																																	0.00918085
																																																	0.0105866
																																																	0.0102821
																																																	0.0104817
																																																	0.00982063
																																																	0.00937129
																																																	0.00967303
																																																	0.0102223
																																																	0.0104621
																																																	0.00930842
																																																	0.00912634
																																																	0.00922268
																																																	0.00988794
																																																	0.00920944
																																																	0.0091302
																																																	0.00942191
																																																	0.00918069
																																																	0.00951182
																																																	0.00913226
																																																	0.00914351
																																																	0.00917364
																																																	0.0090673
																																																	0.00912679
																																																	0.00904699
																																																	0.009098
																																																	0.00909019
																																																	0.00914979
																																																	0.00912147
																																																	0.00908543
																																																	0.00911917
																																																	0.00914881
																																																	0.0090776
																																																	0.0109064
																																																	0.00914053
																																																	0.00910703
																																																	0.00923793
																																																	0.00920573
																																																	0.00908452
																																																	0.00910386
																																																	0.00910014
																																																	0.00906408
																																																	0.0091455
																																																	0.00919358
																																																	0.00910676
																																																	0.00920472
																																																	0.00911144
																																																	0.0090725
																																																	0.00909668
																																																	0.00910387
																																																	0.00909006
																																																	0.00940045
																																																	0.00908954
																																																	0.00911322
																																																	0.00915886
																																																	0.00932103
																																																	0.0904284
																																																	0.00994704
																																																	0.00967408
																																																	0.00983513
																																																	0.0224437
																																																	0.00915848
																																																	0.00984811
																																																	0.00912825
																																																	0.00936381
																																																	0.0100905
																																																	0.00924578
																																																	0.00944864
																																																	0.0105703
																																																	0.0091681
																																																	0.00915821
																																																	0.00945807
																																																	0.00909628
																																																	0.00908638
																																																	0.00932061
																																																	0.00910634
																																																	0.00929366
																																																	0.00921191
																																																	0.00935101
																																																	0.0129634
																																																	0.0097718
																																																	0.00953902
																																																	0.00908222
																																																	0.0123865
																																																	0.00908668
																																																	0.00906633
																																																	0.00904284
																																																	0.00908779
																																																	0.00907925
																																																	0.00916259
																																																	0.00914755
																																																	0.0108427
																																																	0.0105915
																																																	0.0264593
																																																	0.00943834
																																																	市场占有率16
																																																	-0.043064
																																																	-0.0481496
																																																	-0.0470649
																																																	-0.047777
																																																	-0.0454034
																																																	-0.0437649
																																																	-0.0448675
																																																	-0.0468507
																																																	-0.0477071
																																																	-0.043534
																																																	-0.0428627
																																																	-0.0432183
																																																	-0.0456471
																																																	-0.0431695
																																																	-0.0428769
																																																	-0.0439505
																																																	-0.0430634
																																																	-0.0442796
																																																	-0.0428846
																																																	-0.0429262
																																																	-0.0430374
																																																	-0.0426442
																																																	-0.0428643
																																																	-0.042569
																																																	-0.0427579
																																																	-0.042729
																																																	-0.0429493
																																																	-0.0428447
																																																	-0.0427114
																																																	-0.0428362
																																																	-0.0429457
																																																	-0.0426824
																																																	-0.0492794
																																																	-0.0429151
																																																	-0.0427913
																																																	-0.0432745
																																																	-0.0431558
																																																	-0.042708
																																																	-0.0427795
																																																	-0.0427658
																																																	-0.0426323
																																																	-0.0429335
																																																	-0.043111
																																																	-0.0427903
																																																	-0.0431521
																																																	-0.0428076
																																																	-0.0426635
																																																	-0.042753
																																																	-0.0427796
																																																	-0.0427285
																																																	-0.0438719
																																																	-0.0427266
																																																	-0.0428142
																																																	-0.0429828
																																																	-0.0435803
																																																	-0.217317
																																																	-0.0458606
																																																	-0.0448713
																																																	-0.0454559
																																																	-0.0852131
																																																	-0.0429814
																																																	-0.045503
																																																	-0.0428697
																																																	-0.0437374
																																																	-0.0463775
																																																	-0.0433034
																																																	-0.0440485
																																																	-0.0480918
																																																	-0.0430169
																																																	-0.0429804
																																																	-0.044083
																																																	-0.0427515
																																																	-0.0427149
																																																	-0.0435788
																																																	-0.0427887
																																																	-0.0434797
																																																	-0.0431786
																																																	-0.0436904
																																																	-0.0563341
																																																	-0.0452264
																																																	-0.044379
																																																	-0.0426995
																																																	-0.054391
																																																	-0.042716
																																																	-0.0426407
																																																	-0.0425536
																																																	-0.0427201
																																																	-0.0426885
																																																	-0.0429966
																																																	-0.0429411
																																																	-0.0490554
																																																	-0.0481669
																																																	-0.096104
																																																	-0.0440107
																																																	0.970253
																																																	市场占有率16
[truncated: 10 more columns]
