# Supplementary material for: Competitive advantage, relationship, and benefit: Primary and secondary influencing factors of supply chain collaboration in China’s advanced manufacturing industry
Source: PLoS One. 2023 Jun 6;18(6):e0285247. doi: 10.1371/journal.pone.0285247 (PMC10243641; doi:10.1371/journal.pone.0285247)
Supplement: S2 File — (XLSX) [file pone.0285247.s002.xlsx]

## Sheet: Sheet1
	Competitive advantages of enterprises				Interest demands of enterprises				Cooperative relationships of enterprises
Securities code	2016	2017	2018	2019	2016	2017	2018	2019	2016	2017	2018	2019
000008	0.226052	0.231026	0.21791	0.222573	0.170123	0.206056	0.148378	0.15248	0.148947	0.11794	0.102821	0.102122
000039	0.201549	0.226793	0.213266	0.216762	0.168047	0.197039	0.179321	0.176476	0.167103	0.152732	0.11807	0.104491
000059	0.223125	0.260681	0.214536	0.216911	0.179351	0.205113	0.156334	0.160484	0.332895	0.437285	0.246436	0.145485
000063	0.421064	0.400157	0.354708	0.374122	0.162749	0.195063	0.152204	0.160863	0.18961	0.140915	0.11104	0.104464
000157	0.169856	0.179044	0.178821	0.203584	0.156207	0.179352	0.158281	0.169978	0.117562	0.112795	0.105402	0.103946
000423	0.18822	0.199521	0.173131	0.17455	0.204796	0.247805	0.15538	0.142925	0.114135	0.136985	0.110449	0.100539
000425	0.227758	0.261255	0.226016	0.22746	0.158823	0.184013	0.165857	0.176801	0.156365	0.133716	0.109973	0.10613
000538	0.182255	0.195111	0.166219	0.162661	0.195017	0.230638	0.164807	0.171711	0.169316	0.13504	0.115158	0.105666
000625	0.245932	0.263136	0.23456	0.253618	0.191244	0.209034	0.155238	0.154407	0.382112	0.24529	0.12444	0.118308
000698	0.237382	0.29775	0.240978	0.243515	0.162544	0.177596	0.147006	0.1388	0.818298	0.482356	0.171514	0.142704
000811	0.190831	0.217203	0.19031	0.193728	0.16849	0.193621	0.147445	0.153486	0.210662	0.157104	0.111762	0.105276
000830	0.216135	0.299753	0.352552	0.34381	0.155793	0.200361	0.153293	0.155184	0.344722	0.762031	0.694243	0.240669
000901	0.295408	0.265608	0.229373	0.241513	0.166912	0.185364	0.155123	0.158812	0.309316	0.16728	0.117668	0.106806
000913	0.25958	0.220221	0.206724	0.221092	0.175957	0.175457	0.147819	0.152817	0.158771	0.144756	0.113459	0.105589
000925	0.157748	0.21159	0.221815	0.231625	0.143241	0.175139	0.146467	0.149447	0.21664	0.166799	0.108078	0.104868
000951	0.208358	0.25493	0.206756	0.204016	0.162172	0.190536	0.15333	0.159407	0.298718	0.170278	0.120049	0.114644
000976	0.222895	0.228663	0.180847	0.181593	0.154367	0.213566	0.1471	0.152087	0.328135	0.151617	0.112496	0.104566
000999	0.204684	0.206344	0.183286	0.180063	0.179937	0.208905	0.155439	0.165192	0.212554	0.152022	0.112168	0.105646
002074	0.25468	0.238753	0.205844	0.232523	0.179446	0.188433	0.146222	0.146598	0.241487	0.130177	0.103092	0.100766
002105	0.182311	0.203691	0.18027	0.205432	0.155129	0.179382	0.145312	0.148785	0.273537	0.187663	0.115565	0.109673
002129	0.176134	0.225088	0.194882	0.208944	0.15733	0.174641	0.147665	0.151718	0.213175	0.17555	0.122394	0.1121
002158	0.238813	0.256389	0.218424	0.227574	0.170222	0.199166	0.147414	0.153584	0.227486	0.160053	0.113262	0.104898
002175	0.154296	0.169705	0.176867	0.184855	0.157609	0.100497	0.100369	0.169638	0.139778	0.130946	0.106197	0.102844
002192	0.202518	0.235384	0.211015	0.25804	0.155944	0.184005	0.143727	0.100094	0.151611	0.127328	0.110969	0.104112
002281	0.313805	0.305617	0.260307	0.270232	0.167183	0.195098	0.146868	0.150936	0.171597	0.136724	0.109471	0.103887
002338	0.285428	0.303257	0.242217	0.259456	0.168258	0.190243	0.146573	0.151306	0.11111	0.108459	0.103095	0.101145
002353	0.192726	0.193687	0.173046	0.193849	0.155575	0.168344	0.148536	0.157683	0.114004	0.113146	0.10472	0.101817
002396	0.421149	0.417694	0.362457	0.379824	0.178216	0.214862	0.15045	0.158125	0.19712	0.160121	0.11881	0.106419
002407	0.225901	0.214838	0.191125	0.216354	0.176104	0.185058	0.145292	0.141101	0.200213	0.1502	0.110288	0.104846
002430	0.200879	0.217534	0.200181	0.2138	0.144425	0.18138	0.148669	0.153199	0.272597	0.17164	0.11455	0.106468
002444	0.190009	0.202071	0.1926	0.200412	0.176365	0.199103	0.149806	0.156485	0.319591	0.167803	0.121284	0.107731
002544	0.203672	0.241767	0.212235	0.235836	0.159117	0.180686	0.144752	0.146847	0.20953	0.175941	0.112286	0.106002
002594	0.304923	0.309604	0.321266	0.338506	0.179777	0.193339	0.165987	0.167871	0.255468	0.146795	0.110076	0.104793
002595	0.221893	0.237117	0.211103	0.219825	0.201498	0.236301	0.151946	0.161131	0.203914	0.143063	0.110583	0.105216
002601	0.193497	0.256341	0.209825	0.218977	0.158802	0.225851	0.151166	0.158593	0.189527	0.160266	0.118885	0.106943
002603	0.224247	0.219255	0.214736	0.217301	0.176339	0.198797	0.149949	0.155951	0.126192	0.121839	0.108274	0.103533
300007	0.22648	0.235698	0.215592	0.230444	0.16208	0.182467	0.147333	0.147153	0.191555	0.139854	0.109999	0.104782
300014	0.219973	0.245272	0.231464	0.241331	0.17109	0.192474	0.147529	0.157043	0.234937	0.136525	0.109454	0.105161
300017	0.273357	0.280778	0.264773	0.29376	0.190752	0.203109	0.147828	0.146491	0.710406	0.42621	0.434895	0.433147
300024	0.183653	0.201629	0.184882	0.20207	0.167845	0.190002	0.147221	0.149489	0.11142	0.109706	0.105543	0.1011
300037	0.256788	0.250067	0.227836	0.239585	0.176863	0.201688	0.147791	0.153062	0.254771	0.154673	0.110271	0.105821
300066	0.184021	0.206618	0.196267	0.209823	0.17322	0.186653	0.147545	0.157058	0.212176	0.13738	0.108618	0.104084
300083	0.220168	0.214974	0.194162	0.196408	0.156466	0.185461	0.129139	0.147309	0.142032	0.122076	0.107932	0.104237
300112	0.234394	0.248255	0.230408	0.247345	0.159926	0.183424	0.147061	0.152277	0.175656	0.138621	0.108524	0.104
300114	0.170871	0.199425	0.197561	0.209124	0.170021	0.198395	0.150294	0.157703	0.166894	0.130727	0.108916	0.103624
300124	0.296106	0.319672	0.282787	0.290612	0.185121	0.22336	0.150727	0.154303	0.181186	0.134707	0.10755	0.104314
300134	0.229873	0.272102	0.250451	0.255568	0.156057	0.127625	0.14396	0.139434	0.242805	0.148544	0.111704	0.105825
300135	0.228844	0.236995	0.212934	0.220121	0.154192	0.169866	0.145014	0.147344	0.501345	0.194752	0.119789	0.113821
300165	0.225475	0.242046	0.210904	0.220896	0.158729	0.189515	0.146621	0.148675	0.111236	0.123591	0.109235	0.101907
300171	0.230858	0.231333	0.191048	0.20398	0.167399	0.179424	0.14556	0.149515	0.105191	0.115612	0.107668	0.10262
300203	0.2699	0.278323	0.22846	0.241048	0.17722	0.20563	0.154401	0.153723	0.158265	0.12166	0.106379	0.102516
300257	0.189358	0.202539	0.180315	0.188607	0.157179	0.172726	0.145458	0.148308	0.142764	0.123327	0.108165	0.102826
300259	0.204104	0.217417	0.204166	0.211341	0.166581	0.201016	0.148255	0.15839	0.214039	0.135705	0.10752	0.103682
300274	0.215048	0.222537	0.211661	0.21633	0.16508	0.195702	0.148189	0.152474	0.200703	0.140871	0.107169	0.104244
600006	0.240094	0.261585	0.202942	0.206537	0.154922	0.164013	0.147509	0.150022	0.38214	0.21831	0.114435	0.106999
600028	0.621488	0.681216	0.659716	0.655361	0.960382	0.940876	0.994219	0.980592	0.553519	0.38053	0.234425	0.149706
600031	0.19958	0.226295	0.231552	0.250337	0.1609	0.196176	0.174001	0.193187	0.183143	0.14679	0.112068	0.106031
600085	0.156737	0.164081	0.150921	0.156155	0.182189	0.215531	0.156426	0.161134	0.125238	0.130634	0.116931	0.10465
600089	0.19605	0.212681	0.182088	0.183557	0.168094	0.185941	0.153776	0.155648	0.18769	0.134874	0.110199	0.104315
600104	0.378018	0.42122	0.395606	0.410776	0.302845	0.32668	0.296337	0.289096	0.720041	0.355706	0.162449	0.124323
600160	0.237591	0.290102	0.244728	0.250118	0.155949	0.20079	0.153162	0.154327	0.539975	0.306131	0.141418	0.122708
600166	0.24751	0.246489	0.225799	0.239034	0.161773	0.171441	0.147274	0.153095	0.630015	0.255233	0.120998	0.112854
600315	0.156174	0.168588	0.174796	0.164423	0.159249	0.184448	0.147744	0.152374	0.197475	0.163682	0.123711	0.107213
600329	0.181976	0.191115	0.172241	0.17537	0.171736	0.201245	0.151374	0.158209	0.239628	0.148415	0.113703	0.105246
600332	0.190666	0.19072	0.187006	0.195104	0.177814	0.210274	0.171949	0.189605	0.263017	0.1696	0.120505	0.10873
600352	0.215275	0.214851	0.193931	0.198083	0.170059	0.194771	0.151415	0.160935	0.101434	0.11153	0.108392	0.102185
600387	0.406407	0.469018	0.44878	0.291645	0.153991	0.166554	0.152232	0.159203	0.777344	0.508438	0.282747	0.177759
600418	0.258678	0.26538	0.23588	0.237192	0.17295	0.179686	0.160173	0.161295	0.822985	0.37668	0.173096	0.127335
600426	0.252916	0.321319	0.264216	0.262173	0.170412	0.202485	0.154418	0.162899	0.667808	0.378921	0.179254	0.143047
600436	0.189941	0.19894	0.178166	0.179573	0.179563	0.232846	0.154781	0.165759	0.121517	0.144446	0.127972	0.108489
600438	0.263033	0.289685	0.25143	0.267209	0.168278	0.207325	0.152282	0.15938	0.665885	0.335705	0.164463	0.128684
600481	0.2105	0.213215	0.189733	0.202163	0.16076	0.175905	0.147852	0.152255	0.197593	0.131457	0.110988	0.106851
600486	0.238726	0.26947	0.226917	0.229505	0.173291	0.206019	0.150907	0.160375	0.308981	0.204239	0.124081	0.110261
600487	0.250557	0.258263	0.217105	0.221202	0.174843	0.205424	0.151719	0.15278	0.230904	0.165337	0.118795	0.107953
600495	0.206363	0.218014	0.203918	0.223664	0.153908	0.16674	0.145786	0.148338	0.123969	0.124937	0.110074	0.104148
600498	0.32892	0.321344	0.28687	0.295323	0.16258	0.181318	0.148446	0.15201	0.133056	0.123967	0.109582	0.103323
600499	0.200917	0.191984	0.179836	0.186211	0.161936	0.185445	0.144606	0.150244	0.172433	0.142711	0.111445	0.104064
600522	0.252918	0.277192	0.228706	0.227498	0.175364	0.199657	0.151486	0.155461	0.304901	0.188982	0.122872	0.109316
600528	0.204527	0.217022	0.207632	0.221247	0.18998	0.196997	0.167451	0.169179	0.202448	0.11058	0.107241	0.102876
600535	0.208662	0.226506	0.196217	0.196155	0.177654	0.203206	0.15742	0.16092	0.247912	0.158235	0.110448	0.106579
600582	0.202412	0.205897	0.204508	0.221429	0.163866	0.184906	0.153953	0.157947	0.148319	0.121755	0.104322	0.102778
600679	0.157864	0.21895	0.160053	0.177478	0.160816	0.190162	0.144989	0.148647	0.454696	0.423686	0.125607	0.117046
600688	0.356023	0.418171	0.314106	0.269864	0.231264	0.269499	0.181703	0.17926	0.508991	0.424542	0.477051	0.682081
600771	0.121366	0.153776	0.161681	0.161689	0.171103	0.212694	0.150911	0.150277	0.154237	0.114288	0.102558	0.100185
600776	0.251435	0.250049	0.223804	0.237423	0.158009	0.179383	0.145715	0.149353	0.161315	0.135656	0.109459	0.104184
600800	0.152161	0.163283	0.201816	0.25568	0.156933	0.106716	0.149595	0.128501	0.205102	0.143452	0.107391	0.103521
600818	0.248148	0.24708	0.238105	0.271366	0.174144	0.174419	0.144136	0.136918	0.467565	0.274681	0.150149	0.133949
601100	0.206563	0.223568	0.203879	0.219418	0.155163	0.194606	0.150893	0.163968	0.153042	0.137433	0.112459	0.105882
601106	0.237232	0.181034	0.170313	0.186333	0.101175	0.168435	0.148844	0.151798	0.104983	0.122988	0.103492	0.103521
601369	0.179726	0.181492	0.166932	0.18691	0.156437	0.172291	0.146625	0.151442	0.14082	0.11845	0.103932	0.10275
601633	0.285373	0.284305	0.22937	0.244348	0.19979	0.201492	0.162707	0.165931	0.610304	0.275265	0.131742	0.118701
601727	0.244104	0.257182	0.231136	0.235368	0.173153	0.189925	0.16668	0.17421	0.179174	0.125967	0.111084	0.106384
601766	0.336274	0.337391	0.319515	0.33299	0.333258	0.343322	0.406436	0.361757	0.191509	0.135697	0.109094	0.104559
601877	0.241347	0.233438	0.206953	0.214641	0.175152	0.200936	0.153519	0.159537	0.397765	0.179501	0.113551	0.1061
